# Supplementary material for: YAP-Dependent BiP Induction Is Involved in Nicotine-Mediated Oral Cancer Malignancy
Source: Cells. 2021 Aug 13;10(8):2080. doi: 10.3390/cells10082080 (PMC8392082; doi:10.3390/cells10082080)
Supplement: Supplementary file 1 [file cells-10-02080-s001.zip]

Archive with 1 entries (1 files):
- cells-1312268-supplementary.pdf
